# Supplementary material for: Brain-expressed 3′UTR extensions strengthen miRNA cross-talk between ion channel/transporter encoding mRNAs
Source: Front Genet. 2014 Feb 26;5:41. doi: 10.3389/fgene.2014.00041 (PMC3935148; doi:10.3389/fgene.2014.00041)
Supplement: Supplementary file 1 [file DataSheet1.XLSX]

## Sheet: miRNAfamilies
miRNA families expressed in human frontal cortex	miRNA families 2-times higher expressed in human frontal cortex than in not neuronal tissue	miRNA families 5-times higher expressed in human frontal cortex than in not neuronal tissue	miRNA families 10-times higher expressed in human frontal cortex than in not neuronal tissue
let-7/98	let-7/98	let-7/98	miR-124/506
miR-101	miR-103/107	miR-124/506	miR-181
miR-103/107	miR-124/506	miR-125/351	miR-99ab/100
miR-105.h	miR-125/351	miR-126/126-3p	miR-125/351
miR-124/506	miR-126/126-3p	miR-129/129-5p	miR-126/126-3p
miR-125/351	miR-127	miR-139-5p	miR-9
miR-126/126-3p	miR-129/129-5p	miR-143	miR-143
miR-127	miR-132/212	miR-181	miR-129/129-5p
miR-129-3p	miR-137	miR-27ab
miR-129/129-5p	miR-138	miR-29abc
miR-130/301	miR-139-3p	miR-451
miR-132/212	miR-139-5p	miR-9
miR-136	miR-143	miR-99ab/100
miR-137	miR-145
miR-138	miR-149
miR-139-3p	miR-151
miR-139-5p	miR-154
miR-140/140-5p/876-3p	miR-181
miR-142-5p	miR-197
miR-143	miR-22
miR-145	miR-221/222
miR-146	miR-23ab
miR-148/152	miR-24
miR-149	miR-26ab/1297
miR-15/16/195/424/497	miR-27ab
miR-151	miR-29abc
miR-153	miR-30a/30a-5p/30b/30b-5p/30cde/384-5p
miR-154	miR-324-5p
miR-17-5p/20/93.mr/106/519.d	miR-338/338-3p
miR-181	miR-342/342-3p
miR-185/882	miR-365
miR-186	miR-379
miR-191	miR-411
miR-194	miR-425/489
miR-197	miR-431
miR-199/199-3p	miR-451
miR-21/590-5p	miR-574/574-3p
miR-214/761	miR-628-3p
miR-219-2-3p	miR-7/7ab
miR-22	miR-744
miR-221/222	miR-885-5p
miR-23ab	miR-9
miR-24	miR-99ab/100
miR-25/32/92/92ab/363/367
miR-26ab/1297
miR-27ab
miR-28/28-5p/708
miR-29abc
miR-30a/30a-5p/30b/30b-5p/30cde/384-5p
miR-323/323-3p
miR-324-3p.h
miR-324-5p
miR-330-3p
miR-338/338-3p
miR-342/342-3p
miR-361/361-5p
miR-365
miR-370
miR-374/374ab
miR-377
miR-379
miR-411
miR-425/489
miR-431
miR-451
miR-487/487b
miR-518a-3p/518bcf/518d-3p
miR-539
miR-574/574-3p
miR-628-3p
miR-652
miR-7/7ab
miR-744
miR-885-5p
miR-9
miR-99ab/100
