# Supplementary material for: Brain-expressed 3′UTR extensions strengthen miRNA cross-talk between ion channel/transporter encoding mRNAs
Source: Front Genet. 2014 Feb 26;5:41. doi: 10.3389/fgene.2014.00041 (PMC3935148; doi:10.3389/fgene.2014.00041)
Supplement: Supplementary file 2 [file DataSheet2.XLSX]

## Sheet: S2_Genes_brain_enrichment
#226 genes contributing to GO-term enrichment in brain tissue
ENSEMBL_GENE_ID	Name	Species
ENSG00000168830	5-hydroxytryptamine (serotonin) receptor 1E	Homo sapiens
ENSG00000179097	5-hydroxytryptamine (serotonin) receptor 1F	Homo sapiens
ENSG00000102468	5-hydroxytryptamine (serotonin) receptor 2A	Homo sapiens
ENSG00000157219	5-hydroxytryptamine (serotonin) receptor 5A	Homo sapiens
ENSG00000158748	5-hydroxytryptamine (serotonin) receptor 6	Homo sapiens
ENSG00000077522	actinin, alpha 2	Homo sapiens
ENSG00000121989	activin A receptor, type IIA	Homo sapiens
ENSG00000143199	adenylate cyclase 10 (soluble)	Homo sapiens
ENSG00000196581	adherens junctions associated protein 1	Homo sapiens
ENSG00000108684	amiloride-sensitive cation channel 1, neuronal	Homo sapiens
ENSG00000155097	ATPase, H+ transporting, lysosomal 42kDa, V1 subunit C1	Homo sapiens
ENSG00000103222	ATP-binding cassette, sub-family C (CFTR/MRP), member 1	Homo sapiens
ENSG00000138075	ATP-binding cassette, sub-family G (WHITE), member 5	Homo sapiens
ENSG00000142867	B-cell CLL/lymphoma 10; hypothetical LOC646626	Homo sapiens
ENSG00000176788	brain abundant, membrane attached signal protein 1	Homo sapiens
ENSG00000154162	cadherin 12, type 2 (N-cadherin 2)	Homo sapiens
ENSG00000143126	cadherin, EGF LAG seven-pass G-type receptor 2 (flamingo homolog, Drosophila)	Homo sapiens
ENSG00000165995	calcium channel, voltage-dependent, beta 2 subunit	Homo sapiens
ENSG00000166862	calcium channel, voltage-dependent, gamma subunit 2	Homo sapiens
ENSG00000142408	calcium channel, voltage-dependent, gamma subunit 8	Homo sapiens
ENSG00000143119	CD53 molecule	Homo sapiens
ENSG00000153563	CD8a molecule	Homo sapiens
ENSG00000149798	CDC42 effector protein (Rho GTPase binding) 2	Homo sapiens
ENSG00000175161	cell adhesion molecule 2	Homo sapiens
ENSG00000141668	cerebellin 2 precursor	Homo sapiens
ENSG00000054803	cerebellin 4 precursor	Homo sapiens
ENSG00000129048	chemokine (C-C motif) receptor-like 1	Homo sapiens
ENSG00000101204	cholinergic receptor, nicotinic, alpha 4	Homo sapiens
ENSG00000204006	chromosome 1 open reading frame 185	Homo sapiens
ENSG00000185742	chromosome 11 open reading frame 87	Homo sapiens
ENSG00000139971	chromosome 14 open reading frame 37	Homo sapiens
ENSG00000107020	chromosome 9 open reading frame 46	Homo sapiens
ENSG00000122705	clathrin, light chain (Lca)	Homo sapiens
ENSG00000049656	CLPTM1-like	Homo sapiens
ENSG00000155052	contactin associated protein-like 5	Homo sapiens
ENSG00000143786	cornichon homolog 3 (Drosophila)	Homo sapiens
ENSG00000163626	COX18 cytochrome c oxidase assembly homolog (S. cerevisiae)	Homo sapiens
ENSG00000179979	cysteine-rich PAK1 inhibitor	Homo sapiens
ENSG00000152207	cysteinyl leukotriene receptor 2	Homo sapiens
ENSG00000186684	cytochrome P450, family 27, subfamily C, polypeptide 1	Homo sapiens
ENSG00000171451	dermatan sulfate epimerase-like	Homo sapiens
ENSG00000134780	diacylglycerol lipase, alpha	Homo sapiens
ENSG00000107984	dickkopf homolog 1 (Xenopus laevis)	Homo sapiens
ENSG00000116544	discs, large (Drosophila) homolog-associated protein 3	Homo sapiens
ENSG00000080166	dopachrome tautomerase (dopachrome delta-isomerase, tyrosine-related protein 2)	Homo sapiens
ENSG00000184845	dopamine receptor D1	Homo sapiens
ENSG00000169676	dopamine receptor D5	Homo sapiens
ENSG00000171587	Down syndrome cell adhesion molecule	Homo sapiens
ENSG00000108947	ephrin-B3	Homo sapiens
ENSG00000204442	family with sequence similarity 155, member A	Homo sapiens
ENSG00000183807	family with sequence similarity 162, member B	Homo sapiens
ENSG00000196666	family with sequence similarity 180, member B	Homo sapiens
ENSG00000086570	FAT tumor suppressor homolog 2 (Drosophila)	Homo sapiens
ENSG00000126500	fibronectin leucine rich transmembrane protein 1	Homo sapiens
ENSG00000185070	fibronectin leucine rich transmembrane protein 2	Homo sapiens
ENSG00000126266	free fatty acid receptor 1	Homo sapiens
ENSG00000172461	fucosyltransferase 9 (alpha (1,3) fucosyltransferase)	Homo sapiens
ENSG00000132975	G protein-coupled receptor 12	Homo sapiens
ENSG00000178015	G protein-coupled receptor 150	Homo sapiens
ENSG00000158292	G protein-coupled receptor 153	Homo sapiens
ENSG00000151025	G protein-coupled receptor 158	Homo sapiens
ENSG00000188888	G protein-coupled receptor 179	Homo sapiens
ENSG00000152749	G protein-coupled receptor 180	Homo sapiens
ENSG00000172209	G protein-coupled receptor 22	Homo sapiens
ENSG00000154478	G protein-coupled receptor 26	Homo sapiens
ENSG00000170775	G protein-coupled receptor 37 (endothelin receptor type B-like)	Homo sapiens
ENSG00000146360	G protein-coupled receptor 6	Homo sapiens
ENSG00000112218	G protein-coupled receptor 63	Homo sapiens
ENSG00000175229	galactose-3-O-sulfotransferase 3	Homo sapiens
ENSG00000109158	gamma-aminobutyric acid (GABA) A receptor, alpha 4	Homo sapiens	GABRA4
ENSG00000145864	gamma-aminobutyric acid (GABA) A receptor, beta 2	Homo sapiens	GABRB2
ENSG00000215045	glutamate receptor, ionotropic, delta 2 (Grid2) interacting protein	Homo sapiens	GRID2IP
ENSG00000150086	glutamate receptor, ionotropic, N-methyl D-aspartate 2B	Homo sapiens	GRIN2B
ENSG00000130055	glycerophosphodiester phosphodiesterase domain containing 2	Homo sapiens
ENSG00000188828	glycine receptor, alpha 4	Homo sapiens
ENSG00000185245	glycoprotein Ib (platelet), alpha polypeptide	Homo sapiens
ENSG00000179399	glypican 5	Homo sapiens
ENSG00000173905	golgi integral membrane protein 4	Homo sapiens
ENSG00000120063	guanine nucleotide binding protein (G protein), alpha 13	Homo sapiens
ENSG00000167414	guanine nucleotide binding protein (G protein), gamma 8	Homo sapiens
ENSG00000173706	HEG homolog 1 (zebrafish)	Homo sapiens
ENSG00000182601	heparan sulfate (glucosamine) 3-O-sulfotransferase 4	Homo sapiens
ENSG00000136720	heparan sulfate 6-O-sulfotransferase 1	Homo sapiens
ENSG00000185352	heparan sulfate 6-O-sulfotransferase 3	Homo sapiens
ENSG00000164588	hyperpolarization activated cyclic nucleotide-gated potassium channel 1	Homo sapiens
ENSG00000205664	hypothetical protein LOC441528; similar to hCG1981372; similar to Serine/threonine-protein kinase PRKX (Protein kinase PKX1)	Homo sapiens
ENSG00000134049	immediate early response 3 interacting protein 1	Homo sapiens
ENSG00000169306	interleukin 1 receptor accessory protein-like 1	Homo sapiens
ENSG00000137261	KIAA0319	Homo sapiens
ENSG00000134962	klotho beta	Homo sapiens
ENSG00000142235	lemur tyrosine kinase 3	Homo sapiens
ENSG00000128011	leucine rich repeat and fibronectin type III domain containing 1	Homo sapiens
ENSG00000156564	leucine rich repeat and fibronectin type III domain containing 2	Homo sapiens
ENSG00000174482	leucine rich repeat and Ig domain containing 2	Homo sapiens
ENSG00000170382	leucine rich repeat neuronal 2	Homo sapiens
ENSG00000198739	leucine rich repeat transmembrane neuronal 3	Homo sapiens
ENSG00000168924	leucine zipper-EF-hand containing transmembrane protein 1	Homo sapiens
ENSG00000204033	leucine-rich repeat, immunoglobulin-like and transmembrane domains 2	Homo sapiens
ENSG00000182508	lipoma HMGIC fusion partner-like 1	Homo sapiens
ENSG00000156959	lipoma HMGIC fusion partner-like 4	Homo sapiens
ENSG00000197753	lipoma HMGIC fusion partner-like 5	Homo sapiens
ENSG00000157978	low density lipoprotein receptor adaptor protein 1	Homo sapiens
ENSG00000176454	lysophosphatidylcholine acyltransferase 4	Homo sapiens
ENSG00000109270	MAPK scaffold protein 1	Homo sapiens
ENSG00000130368	MAS1 oncogene	Homo sapiens
ENSG00000152034	melanin-concentrating hormone receptor 2	Homo sapiens
ENSG00000189332	mitochondrial carrier triple repeat 1 pseudogene	Homo sapiens
ENSG00000147065	moesin	Homo sapiens
ENSG00000074771	NADPH oxidase 3	Homo sapiens
ENSG00000138653	N-deacetylase/N-sulfotransferase (heparan glucosaminyl) 4	Homo sapiens
ENSG00000185737	neuregulin 3	Homo sapiens
ENSG00000146938	neuroligin 4, X-linked	Homo sapiens
ENSG00000132911	neuromedin U receptor 2	Homo sapiens
ENSG00000172260	neuronal growth regulator 1	Homo sapiens
ENSG00000148400	Notch homolog 1, translocation-associated (Drosophila)	Homo sapiens
ENSG00000153989	nuclear undecaprenyl pyrophosphate synthase 1 pseudogene; nuclear undecaprenyl pyrophosphate synthase 1 homolog (S. cerevisiae)	Homo sapiens
ENSG00000113569	nucleoporin 155kDa	Homo sapiens
ENSG00000165204	olfactory receptor, family 1, subfamily K, member 1	Homo sapiens
ENSG00000168158	olfactory receptor, family 2, subfamily C, member 1	Homo sapiens
ENSG00000181074	olfactory receptor, family 52, subfamily N, member 4	Homo sapiens
ENSG00000197430	oligodendrocytic myelin paranodal and inner loop protein	Homo sapiens
ENSG00000116329	opioid receptor, delta 1	Homo sapiens
ENSG00000082556	opioid receptor, kappa 1	Homo sapiens
ENSG00000099864	paralemmin	Homo sapiens
ENSG00000205808	phosphatidic acid phosphatase type 2 domain containing 2	Homo sapiens
ENSG00000155629	phosphoinositide-3-kinase adaptor protein 1	Homo sapiens
ENSG00000127472	phospholipase A2, group V	Homo sapiens
ENSG00000177614	piggyBac transposable element derived 5	Homo sapiens
ENSG00000076356	plexin A2	Homo sapiens
ENSG00000118762	polycystic kidney disease 2 (autosomal dominant)	Homo sapiens
ENSG00000183775	potassium channel tetramerisation domain containing 16	Homo sapiens
ENSG00000184261	potassium channel, subfamily K, member 12	Homo sapiens
ENSG00000152315	potassium channel, subfamily K, member 13	Homo sapiens
ENSG00000164794	potassium channel, subfamily V, member 1	Homo sapiens
ENSG00000143603	potassium intermediate/small conductance calcium-activated channel, subfamily N, member 3	Homo sapiens
ENSG00000123700	potassium inwardly-rectifying channel, subfamily J, member 2	Homo sapiens
ENSG00000120457	potassium inwardly-rectifying channel, subfamily J, member 5	Homo sapiens
ENSG00000157542	potassium inwardly-rectifying channel, subfamily J, member 6	Homo sapiens
ENSG00000124134	potassium voltage-gated channel, delayed-rectifier, subfamily S, member 1	Homo sapiens
ENSG00000156486	potassium voltage-gated channel, delayed-rectifier, subfamily S, member 2	Homo sapiens
ENSG00000184156	potassium voltage-gated channel, KQT-like subfamily, member 3	Homo sapiens
ENSG00000158445	potassium voltage-gated channel, Shab-related subfamily, member 1	Homo sapiens
ENSG00000182674	potassium voltage-gated channel, Shab-related subfamily, member 2	Homo sapiens
ENSG00000170049	potassium voltage-gated channel, shaker-related subfamily, beta member 3	Homo sapiens
ENSG00000182255	potassium voltage-gated channel, shaker-related subfamily, member 4	Homo sapiens
ENSG00000130037	potassium voltage-gated channel, shaker-related subfamily, member 5	Homo sapiens
ENSG00000143473	potassium voltage-gated channel, subfamily H (eag-related), member 1	Homo sapiens
ENSG00000101856	progesterone receptor membrane component 1	Homo sapiens
ENSG00000119973	prolactin releasing hormone receptor	Homo sapiens
ENSG00000197870	proline-rich protein BstNI subfamily 3	Homo sapiens
ENSG00000111218	protein arginine methyltransferase 8	Homo sapiens
ENSG00000138650	protocadherin 10	Homo sapiens
ENSG00000136099	protocadherin 8	Homo sapiens
ENSG00000112852	protocadherin beta 2	Homo sapiens
ENSG00000113209	protocadherin beta 5	Homo sapiens
ENSG00000113211	protocadherin beta 6	Homo sapiens
ENSG00000179331	RAB39, member RAS oncogene family	Homo sapiens
ENSG00000152932	RAB3C, member RAS oncogene family	Homo sapiens
ENSG00000117280	RAB7, member RAS oncogene family-like 1	Homo sapiens
ENSG00000181467	RAP2B, member of RAS oncogene family	Homo sapiens
ENSG00000100302	RASD family, member 2	Homo sapiens
ENSG00000143622	Ras-like without CAAX 1	Homo sapiens
ENSG00000137275	receptor (TNFRSF)-interacting serine-threonine kinase 1	Homo sapiens
ENSG00000186479	regulator of G-protein signaling 7 binding protein	Homo sapiens
ENSG00000125744	reticulon 2	Homo sapiens
ENSG00000185924	reticulon 4 receptor-like 1	Homo sapiens
ENSG00000180245	retinal pigment epithelium-derived rhodopsin homolog	Homo sapiens
ENSG00000132694	Rho guanine nucleotide exchange factor (GEF) 11	Homo sapiens
ENSG00000102683	sarcoglycan, gamma (35kDa dystrophin-associated glycoprotein)	Homo sapiens
ENSG00000158352	shroom family member 4	Homo sapiens
ENSG00000164647	six transmembrane epithelial antigen of the prostate 1	Homo sapiens
ENSG00000178235	SLIT and NTRK-like family, member 1	Homo sapiens
ENSG00000018280	solute carrier family 11 (proton-coupled divalent metal ion transporters), member 1	Homo sapiens
ENSG00000164707	solute carrier family 13 (sodium/sulfate symporters), member 4	Homo sapiens
ENSG00000197901	solute carrier family 22 (organic anion transporter), member 6	Homo sapiens
ENSG00000092096	solute carrier family 22, member 17	Homo sapiens
ENSG00000155886	solute carrier family 24 (sodium/potassium/calcium exchanger), member 2	Homo sapiens
ENSG00000151729	solute carrier family 25 (mitochondrial carrier; adenine nucleotide translocator), member 4	Homo sapiens
ENSG00000155287	solute carrier family 25, member 28	Homo sapiens
ENSG00000205060	solute carrier family 35, member B4	Homo sapiens
ENSG00000183780	solute carrier family 35, member F3	Homo sapiens
ENSG00000100191	solute carrier family 5 (low affinity glucose cotransporter), member 4	Homo sapiens
ENSG00000198689	solute carrier family 9 (sodium/hydrogen exchanger), member 6	Homo sapiens
ENSG00000101187	solute carrier organic anion transporter family, member 4A1	Homo sapiens
ENSG00000132671	somatostatin receptor 4	Homo sapiens
ENSG00000184005	ST6 (alpha-N-acetyl-neuraminyl-2,3-beta-galactosyl-1,3)-N-acetylgalactosaminide alpha-2,6-sialyltransferase 3	Homo sapiens
ENSG00000101638	ST8 alpha-N-acetyl-neuraminide alpha-2,8-sialyltransferase 5	Homo sapiens
ENSG00000130052	StAR-related lipid transfer (START) domain containing 8	Homo sapiens
ENSG00000185518	synaptic vesicle glycoprotein 2B; hypothetical protein LOC100128403	Homo sapiens
ENSG00000110975	synaptotagmin X	Homo sapiens
ENSG00000162512	syndecan 3	Homo sapiens
ENSG00000124145	syndecan 4	Homo sapiens
ENSG00000075073	tachykinin receptor 2	Homo sapiens
ENSG00000006128	tachykinin, precursor 1	Homo sapiens
ENSG00000127364	taste receptor, type 2, member 4	Homo sapiens
ENSG00000221937	taste receptor, type 2, member 40	Homo sapiens
ENSG00000127366	taste receptor, type 2, member 5	Homo sapiens
ENSG00000005108	thrombospondin, type I, domain containing 7A	Homo sapiens
ENSG00000072315	transient receptor potential cation channel, subfamily C, member 5	Homo sapiens
ENSG00000111199	transient receptor potential cation channel, subfamily V, member 4	Homo sapiens
ENSG00000167664	transmembrane and immunoglobulin domain containing 2	Homo sapiens
ENSG00000181284	transmembrane protein 102	Homo sapiens
ENSG00000139364	transmembrane protein 132B; hypothetical LOC121296	Homo sapiens
ENSG00000151952	transmembrane protein 132D	Homo sapiens
ENSG00000181291	transmembrane protein 132E	Homo sapiens
ENSG00000181264	transmembrane protein 136	Homo sapiens
ENSG00000179292	transmembrane protein 151A	Homo sapiens
ENSG00000152128	transmembrane protein 163	Homo sapiens
ENSG00000157600	transmembrane protein 164	Homo sapiens
ENSG00000106565	transmembrane protein 176B	Homo sapiens
ENSG00000151353	transmembrane protein 18	Homo sapiens
ENSG00000163444	transmembrane protein 183A; transmembrane protein 183B	Homo sapiens
ENSG00000206069	transmembrane protein 211	Homo sapiens
ENSG00000187049	transmembrane protein 216	Homo sapiens
ENSG00000187783	transmembrane protein 72	Homo sapiens
ENSG00000164841	transmembrane protein 74	Homo sapiens
ENSG00000120337	tumor necrosis factor (ligand) superfamily, member 18	Homo sapiens
ENSG00000125657	tumor necrosis factor (ligand) superfamily, member 9	Homo sapiens
ENSG00000141540	tweety homolog 2 (Drosophila)	Homo sapiens
ENSG00000188021	ubiquilin 2	Homo sapiens
ENSG00000172318	UDP-Gal:betaGlcNAc beta 1,3-galactosyltransferase, polypeptide 1	Homo sapiens
ENSG00000101558	VAMP (vesicle-associated membrane protein)-associated protein A, 33kDa	Homo sapiens
ENSG00000160293	vav 2 guanine nucleotide exchange factor	Homo sapiens
ENSG00000178201	vomeronasal 1 receptor 1	Homo sapiens
ENSG00000187135	V-set and transmembrane domain containing 2B	Homo sapiens
ENSG00000177054	zinc finger, DHHC-type containing 13	Homo sapiens
