# Supplementary material for: Brain-expressed 3′UTR extensions strengthen miRNA cross-talk between ion channel/transporter encoding mRNAs
Source: Front Genet. 2014 Feb 26;5:41. doi: 10.3389/fgene.2014.00041 (PMC3935148; doi:10.3389/fgene.2014.00041)
Supplement: Supplementary file 3 [file DataSheet3.XLSX]

## Sheet: SignificantlyEnrichedGOterms
#Significantly enriched GO-terms in all 16 tissues tested (Bonferroni corrected p-values, α=0.05)
Tissue	Category	Term		Count	Fold enrichment	Bonferroni corrected p-values
Brain	MF	ion channel activity	GO:0005216	33	2.8259	2.68437e-05
	MF	cation channel activity	GO:0005261	28	3.1712	2.69284e-05
	MF	metal ion transmembrane transporter activity	GO:0046873	30	3.0094	2.85765e-05
	MF	gated channel activity	GO:0022836	30	2.89897	7.04885e-05
	MF	substrate specific channel activity	GO:0022838	33	2.71552	7.46263e-05
	MF	channel activity	GO:0015267	34	2.63323	0.00010111
	MF	passive transmembrane transporter activity	GO:0022803	34	2.63323	0.00010111
	CC	intrinsic to membrane	GO:0031224	197	1.28969	0.000137123
	CC	integral to membrane	GO:0016021	191	1.30063	0.00013866
	BP	metal ion transport	GO:0030001	35	2.4283	0.00160528
	MF	potassium channel activity	GO:0005267	19	3.70603	0.000550263
	MF	voltage-gated cation channel activity	GO:0022843	19	3.63864	0.000748386
	CC	plasma membrane	GO:0005886	143	1.38594	0.000454921
	BP	ion transport	GO:0006811	44	2.09696	0.00338278
	BP	cation transport	GO:0006812	36	2.23877	0.00809489
	MF	potassium ion binding	GO:0030955	17	3.58119	0.00412151
	MF	voltage-gated channel activity	GO:0022832	21	3.03002	0.0043135
	MF	voltage-gated ion channel activity	GO:0005244	21	3.03002	0.0043135
	MF	voltage-gated potassium channel activity	GO:0005249	15	3.94984	0.00483505
	BP	potassium ion transport	GO:0006813	19	3.17669	0.0200371
	CC	intrinsic to plasma membrane	GO:0031226	65	1.67044	0.0046564
	CC	ion channel complex	GO:0034702	21	2.85802	0.00548992
	CC	integral to plasma membrane	GO:0005887	64	1.67141	0.00551838
	MF	alkali metal ion binding	GO:0031420	21	2.83578	0.0126908
	CC	plasma membrane part	GO:0044459	98	1.44133	0.0120439
	CC	cation channel complex	GO:0034703	16	3.15521	0.0219099
	CC	voltage-gated potassium channel complex	GO:0008076	13	3.58905	0.0346144
	CC	potassium channel complex	GO:0034705	13	3.58905	0.0346144
Kidney	CC	insoluble fraction	GO:0005626	22	2.43709	0.0341559
Lung	CC	cullin-RING ubiquitin ligase complex	GO:0031461	4	39.6606	0.0124019
Skeletal muscle	BP	muscle system process	GO:0003012	6	14.2857	0.0130051
